# Supplementary material for: Testing for heavy metals in drinking water collected from Dog Aging Project participants
Source: PLOS Water. Author manuscript; Available in PMC 2025 Sep 26. (PMC12463316; doi:10.1371/journal.pwat.0000296)
Supplement: S1 Table. Survey and water quality dataset. [file NIHMS2106642-supplement-S1_Table__Survey_and_water_quality_dataset_.xlsx]

## Sheet: Sample + Survey + HLESAFUS
Kit ID	Date H20 Received		Lithium	Sodium	Magnesium	Aluminum	Silicon	Phosphorus	Sulfur	Chlorine	Potassium	Calcium	Titanium	Vanadium	Chromium	Iron	Manganese	Cobalt	Nickel	Copper	Zinc	Arsenic	Selenium	Strontium	Silver	Cadmium	Tin	Barium	Lead	Uranium	wq_water_source	wq_water_source_other	wq_well_type	wq_well_depth_known_yn	wq_well_depth_ft	wq_well_year_known_yn	wq_well_year	wq_within_100ft___0	wq_within_100ft___1	wq_within_100ft___2	wq_within_100ft___3	wq_within_100ft___4	wq_within_100ft___5	wq_within_100ft___6	wq_within_100ft___99	wq_within_halfmile___0	wq_within_halfmile___1	wq_within_halfmile___2	wq_within_halfmile___3
			(ppb)	(ppb)	(ppb)	(ppb)	(ppb)	(ppb)	(ppm)	(ppm)	(ppb)	(ppb)	(ppb)	(ppb)	(ppb)	(ppb)	(ppb)	(ppb)	(ppb)	(ppb)	(ppb)	(ppb)	(ppb)	(ppb)	(ppb)	(ppb)	(ppb)	(ppb)	(ppb)	(ppb)
		MRL =	1	50	50	5	100	5	0	0	50	50	0.5	1	1	10	0.1	0.1	1	1	1	0.5	1	1	0.1	0.1	0.1	1	0.1	0.1
		MCLG = (ppb)													100					1300		10	50			5		2000	15	30
CA-01	2023-06-05		29.1621	48496.3	4566.37	34.8415	16870.6	4.60743	14.6368	57.6419	1496.4	29794.1	1.64024	0.572509	0.558062	1.21563	44.7147	0.0460276	0.808644	0.20748	29.1825	4.971	0.194197	12.8901	0.000255538	0.00382191	0.0287787	0.245776	0.046695	0.967763	2		1	1	363	1	1978	1	0	0	0	0	0	0	0	1	0	0	0
CA-02	2023-05-17		14.5502	445453	1761.25	9.0007	19939.6	107.12	494.957	171.447	3319.04	3484.56	4.27926	0.785244	2.66533	22.5879	6.7229	0.295489	628.081	103.83	587.171	0.41391	2.43966	41.4404	0.0259621	0.0503021	0.177083	2.37373	2.344	0.380141	2		1	0		0		1	0	0	0	0	0	0	0	0	0	0	0
CA-03	2023-05-03		31.8936	108873	855.308	1.7101	15003.3	5.87504	11.6102	3.63708	308.5	2436.77	2.08487	-0.0500514	1.2238	11.3528	0.568732	0.014352	0.290109	37.6858	17.6848	8.08853	0.542736	11.1686	0.0234375	0.0214123	0.133957	0.119655	0.221002	0.295087	3		1	1	740	1	2004	1	0	0	0	0	0	0	0	1	0	0	0
CA-04	2023-05-12		17.2552	59259.3	14555.3	1110.2	38770	31.0658	30.9463	10.3062	4728.07	28456.3	5.4757	22.8292	5.43831	16.4043	0.682194	0.0643087	1.27816	90.9102	161.166	6.07696	1.99198	426.877	0.0297602	0.0143766	0.0965117	80.626	0.677354	1.89967	3		1	1	150	0		1	0	0	0	0	0	0	0	1	0	0	0
CA-05	2023-05-01		0.815126	18787	8571.61	122.893	15390.2	11.3792	8.9756	4.04426	1287.54	22534.1	1.74045	22.5374	1.14691	-0.313501	0.394616	0.0792403	-0.0202497	0.139634	160.523	1.97254	0.535612	136.164	-0.0024474	0.0220589	-0.026301	38.8947	0.375946	1.57041	3		1	1	340	1	2016	1	0	0	0	0	0	0	0	1	0	0	0
CA-06																															98	I use Berkey filtered water with added Fluoride Water Filter to the unit for all water used in my home. at dog parks or hiking my dogs drink LADWP city water						1	0	0	0	0	0	0	0	1	0	0	0
CA-07	2023-05-09		10.8713	12068.7	19161.7	28.4022	14233.1	25.025	20.2102	3.90551	777.722	54189.9	1.52927	1.9745	2.2502	7.45097	0.337548	0.0981508	10.9128	92.362	95.7757	0.860607	0.290639	330.219	0.0151317	0.0487327	0.131574	30.1882	0.99263	1.35474	3		1	1	175	1	1980	1	0	0	0	0	0	0	0	0	0	0	0
CA-08	2023-05-03		3.4031	80170.6	12794.5	2.91344	8496.36	10.8335	218.222	23.6291	7539.11	50200.3	0.719532	15.4665	12.5645	7.18782	0.0616873	0.0633678	2.49272	16.3717	90.3925	0.610006	1.06873	354.344	0.0122289	0.0412805	0.0878667	33.4185	0.0401879	5.32837	2		99	0		0		0	1	0	0	0	0	0	0	0	0	1	0
CA-09	2023-05-12		13.6799	26466.3	5677.05	2309.32	17759.5	88.8328	14.0446	11.5563	2172	38505.5	4.56054	4.30134	1.94963	46.1997	1.48116	0.121345	7.58658	895.056	55.611	2.51432	-0.337791	381.272	0.0304681	0.020326	0.152496	66.6409	1.61279	25.644	3		1	1	150	1	2018	1	0	0	0	0	0	0	0	1	0	0	0
CA-10	2023-05-12		2.03768	83842.8	986.36	1058.39	12132.1	22.2444	24.487	5.4556	127.381	1925.31	2.79349	1.05499	1.76483	29.9349	3.10613	0.0953715	0.437649	294.226	31.943	1.20411	0.885562	10.4418	0.0187841	0.0100625	0.0984387	8.12914	0.870675	0.681554	2		1	1	350	1	2020	1	0	0	0	0	0	0	0	1	0	0	0
CA-11	2023-05-02		43.0466	37872.8	26925.9	40.6094	17968	14.7341	27.3901	47.7611	1597.16	37064.9	1.27678	16.0217	2.43512	2.04785	1.29633	0.169515	0.99854	511.148	137.601	2.52111	20.7979	691.145	0.0316085	0.20036	0.201378	128.321	0.279693	3.11812	3		1	1	480	1	1980	1	0	0	0	0	0	0	0	1	0	0	0
CA-12	2023-05-04		24.4967	62374.8	16672.8	1.27224	15574.2	1.87382	60.7064	9.88044	2092.17	57504.9	1.03253	0.0518575	1.62048	12.8536	0.600355	0.114946	1.46173	5.44831	9.36674	0.106642	3.59261	1163.7	0.00780035	0.0190255	0.0421752	148.57	0.0316495	0.619527	2		1	1	90	1	1993	1	0	0	0	0	0	0	0	1	0	0	0
CA-13	2023-05-04		2.74653	12207.6	2671.24	9.96192	2895.64	1.47285	15.4865	5.90002	864.722	10334.7	-0.108305	0.0329144	0.378476	40.9274	0.788955	0.0558807	0.387541	7.05774	331.629	0.161937	-0.056188	116.374	0.00502691	0.0164075	0.0475719	18.1298	0.447073	0.503984	1							1	0	0	0	0	0	0	0	1	0	0	0
CA-14	2023-06-02		7.62819	165308	1483.76	32.1669	37066.5	85.6881	32.7591	75.5687	1537.35	2316.69	3.71193	8.43462	3.74715	6.12223	5.00252	0.0656109	3.26786	585.038	713.318	3.59662	0.782398	7.47859	0.0100283	0.0137145	0.0167756	6.27057	1.59588	0.558262	2		1	1	110	1	1989	1	0	0	0	0	0	0	0	0	0	0	0
CA-15	2023-05-05		0.424126	353346	20.5754	1.56716	8986	10.2823	40.9715	449.918	111.887	99.7628	0.493924	5.05399	3.01913	8.35542	0.880244	0.0878855	1.69929	685.503	324.787	0.786952	1.01663	0.425399	0.280959	0.0751747	0.111926	0.19165	0.100902	0.214843	1							0	0	0	0	0	0	0	1	0	0	0	0
CA-16	2023-05-17		41.5268	42042.7	8864.7	10.7751	16471.7	1017.72	21.4654	44.4699	11376.2	24833.1	4.21836	0.756434	0.754162	4.29462	2.31262	0.0487269	0.390449	2.24071	1.08854	0.616988	1.62755	124.587	0.220579	0.0134453	0.113654	9.70587	0.0677792	0.332388	98	Community mutual water company utilizing both surface water (spring fed stream) and multiple wells. The water supply goes through a filtration plant.						0	0	0	0	1	0	0	0	1	0	0	0
CA-17																															1							1	0	0	0	0	0	0	0	1	0	0	0
CA-18	2023-05-05		5.51094	47683.8	11351.5	0.869174	27623.6	111.478	7.43259	35.0476	3341.57	29374.2	2.21215	13.9713	1.0689	12.3987	0.750387	0.0428749	0.333768	34.0854	3.11838	1.72767	0.615607	175.095	0.00639203	0.0144099	0.0109581	59.5704	0.112548	0.570996	2		1	1	130	1	1959	1	0	0	0	0	0	0	0	1	0	0	0
CA-19																															1							1	0	0	0	0	0	0	0	0	0	0	0
CA-20	2023-07-24		1.3	8884	437.6	13.2	3153.9	47.2	7.5	3.8	5561.6	1302.8	2.1	< 1	< 1	< 10	0.2	< 0.1	< 1	5.9	44.3	< 0.5	< 1	7.7	< 0.1	< 0.1	< 0.1	1.7	< 0.1	< 0.1	1							1	0	0	0	0	0	0	0	1	0	0	0
FL-01	2023-04-26		5.36225	33658.2	27056.6	4.48662	11213.6	3.00646	142.581	65.7422	1923.06	66688.3	2.03429	0.546486	0.246187	7.80826	0.306136	0.0774847	1.96799	77.4255	56.173	0.175851	0.520015	2493.87	0.00941185	-0.016956	0.0439473	22.9247	0.231893	0.125434	1							1	0	0	0	0	0	0	0	1	0	0	0
FL-02	2023-04-27		0.986404	4837.87	2358.66	7.64424	3949.68	62.7638	3.20797	8.47065	1750.19	66130	0.791304	1.25977	1.6361	10.614	0.32993	0.0888898	1.36068	135.038	230.952	0.556383	0.974074	61.8475	0.0229626	0.092544	0.0253752	3.03586	7.26643	0.1492	5							1	0	0	0	0	0	0	0	0	0	0	0
FL-03	2023-05-03		2.54376	106923	10764.5	0.0779585	863.021	296.921	34.2889	197.234	2780.01	11879.8	0.0519393	1.61453	0.214762	11.018	0.0196369	0.0195779	0.215605	2.87602	125.507	0.274318	0.210916	1382.92	0.00440957	0.0132169	0.0531769	3.72816	0.000391141	0.130789	1							1	0	0	0	0	0	0	0	1	0	0	0
FL-04	2023-05-03		0.499827	91815.4	5.19675	30.2027	3160.55	21.288	5.61273	18.3314	39.6166	1110.83	-0.29814	2.53791	1.15087	7.59843	1.23222	0.157935	3.57577	329.52	96.5015	0.0775302	0.422154	1.03641	0.00814053	0.0149396	-0.00144334	0.139345	2.95533	0.429088	3		1	1	140	1	1989	0	1	0	0	0	0	0	0	1	0	0	0
FL-05	2023-04-28		8.48291	67562.9	18349.1	25.0886	21240.7	7.0259	2.86831	253.087	3778.54	134007	2.53529	0.921598	6.46824	86.029	28.3329	0.605368	5.94716	28.6324	203.164	0.505641	0.942219	2280.36	-0.00124576	0.0266867	-0.0429571	6.98398	1.68786	-0.0122745	2		1	0		1	2005	1	0	0	0	0	0	0	0	1	0	0	0
FL-06	2023-05-05		0.197907	143740	22.9254	1.15524	7399.53	212.757	1.89993	12.8212	252.418	336.001	1.04587	0.166557	1.8963	23.1854	0.0539919	0.0197902	0.104316	8.62881	18.1879	-0.00167867	0.102203	1.23349	0.00706517	0.0134894	0.119037	0.0313019	0.49653	0.304578	2		99	0		0		1	0	0	0	0	0	0	0	0	0	0	0
FL-07	2023-04-26		3.72937	46473.3	12478.6	69.1767	2639.18	537.714	118.299	51.4758	4819.09	27186.1	1.4218	1.02361	0.187143	21.6563	3.18461	0.0793046	7.78297	51.495	30.3395	0.239004	0.436215	1094.41	-0.00432892	-0.0153897	-0.0140856	7.46291	0.0811354	0.0422996	4							1	0	0	0	0	0	0	0	1	0	0	0
FL-08	2023-04-27		2.7619	9605.18	17574	0.52326	10638.9	9.30637	81.3011	25.4361	1147	24150.2	1.14738	0.229907	0.165035	-1.41095	-0.051417	0.0278147	25.2586	0.0778727	57.3244	0.193838	0.381232	440.491	-0.00373517	0.0164232	-0.0622677	2.29119	-0.00905851	-0.0238379	1							1	0	0	0	0	0	0	0	0	0	0	0
FL-09	2023-05-04		1.08334	3481.22	1640.39	4.5649	3360.87	42.2945	2.46245	4.47051	141.019	46847.3	-0.0511185	0.758566	0.911986	3.43877	0.964237	0.336418	0.666407	6.37829	20.896	0.205242	-0.0390694	63.9268	0.00386112	0.0220692	0.0927478	3.50929	0.239946	0.257337	3		99	1	24	1	2019	1	0	0	0	0	0	0	0	1	0	0	0
FL-09	2023-05-17		1.21884	3634.38	1683.62	12.5609	3896.87	27.243	2.44083	6.68221	147.893	49960.2	1.05233	1.03447	1.07984	2.3101	1.33596	0.375025	2.91616	171.057	255.504	0.385649	0.766113	66.304	-0.0178328	0.214639	0.288326	4.23202	3.28399	0.230468
FL-10	2023-05-02		1.71265	16141	4196.3	10.4183	5819.39	13.1215	15.2955	20.4768	900.374	44312.2	0.00518635	0.610675	0.822856	2.73315	0.600049	0.0790688	2.37864	10.7389	190.633	0.0437006	-0.250273	151.347	0.0062651	0.0110756	0.0678308	9.79645	0.38363	0.149193	1							1	0	0	0	0	0	0	0	1	0	0	0
FL-11	2023-05-03		2.33604	5774.67	16993.2	0.273853	15732.2	17.8864	8.16467	6.55629	281.843	35548.5	1.15232	0.504831	0.860242	1.03981	37.6589	0.103857	0.580718	0.125674	0.0602272	0.0471132	-0.264761	35.1594	0.00179442	0.0131878	0.0379013	0.0106335	-0.00224062	0.264658	2		1	0		0		1	0	0	0	0	0	0	0	0	0	0	0
FL-12	2023-04-26		0.302385	143252	270.3	0.752297	7484.42	44.3645	1.05292	40.5097	155.958	244.4	1.43439	0.47175	0.815464	10.5828	1.4184	0.0242438	0.0787591	2.72417	66.3222	0.0986896	0.717545	1.24523	-0.000651857	-0.0236116	0.00466487	0.0562919	0.0639613	0.0710253	2		1	1	200	1	2021	0	0	0	0	1	0	0	0	1	0	0	0
FL-13	2023-04-26		13.0744	30729.9	16104.4	0.245286	31921.9	-0.02627	18.6085	40.7279	5353.67	42409.4	3.59238	0.430891	0.486224	-1.79835	0.123181	0.045245	0.535388	4.73804	11.3671	0.0815445	0.329845	440.74	-0.00576708	-0.0276573	-0.0117513	6.07276	0.142509	0.0377551	2		99	0		1	2004	0	1	0	0	1	0	1	0	1	0	0	0
FL-14	2023-04-28		2.34779	9167.36	6544.14	17.7019	7104.92	118.18	12.4654	16.2791	1087.15	30371.8	1.0101	2.82006	0.7824	37.7664	4.3771	0.153917	2.43054	34.3931	117.556	0.93539	1.26813	128.345	-0.00245988	0.0380954	-0.0530771	10.2884	0.17635	0.123693	3		1	1	40	0		1	0	0	0	0	0	0	0	1	0	0	0
FL-15	2023-04-28		3.78249	85748.6	8154.61	19.2731	3485.43	337.166	36.9632	140.912	2599.49	14336.3	1.41547	1.28101	-0.0198093	21.327	0.11524	0.0242507	-0.0722552	4.99942	237.236	0.32521	0.519983	1009.93	0.0210392	0.0108799	0.128202	3.33588	1.18968	0.130972	1							1	0	0	0	0	0	0	0	1	0	0	0
FL-16	2023-05-16		0.327422	5100	1370.16	68.2149	3258.19	111.013	7.47843	7.00632	301.116	87959	1.07817	3.16982	2.13612	4.54233	0.146744	0.17628	1.88005	434.057	540.371	0.208195	0.817709	55.3792	-0.01047	0.308979	0.359597	3.1382	5.11064	0.45034	2		99	0		0		1	0	0	0	0	0	0	0	1	0	0	0
FL-17	2023-04-27		0.801397	16254.1	440.397	2.75864	191.952	1.23433	9.53002	17.4394	489.998	7124.52	0.120487	0.286549	-0.139173	-0.180688	1.23386	-0.00493956	-0.068779	-0.249823	12.1825	0.10057	0.356548	158.836	-0.00199698	0.00595074	0.00470044	1.51631	-0.032959	0.0274419	2		1	1	250	1	2019	0	0	0	0	1	0	0	0	1	0	0	0
FL-18																															3		1	0		0		1	0	0	0	0	0	0	0	1	0	0	0
FL-19	2023-06-14		4.14991	151728	363.971	75.2713	12977.7	5.26401	0.779662	177.954	302.658	6953.97	1.9802	1.83802	< 1.0	105.802	7.50498	0.346296	< 1.0	12.4395	61.6452	< 0.5	< 1.0	28.169	< 0.1	< 0.1	< 0.1	1.1675	2.88847	< 0.1	2		1	1	90	1	1976	1	0	0	0	0	0	0	0	1	0	0	0
FL-20	2023-04-26		3.99401	80549	10977.7	1.4699	1162.2	391.772	57.2451	146.556	3805.49	11008.2	1.03584	1.13396	-0.103391	-2.22034	0.114703	-0.00145962	-0.159605	-0.132677	0.864862	0.223074	0.698108	1482.35	0.0494886	-0.0151446	-0.0297834	0.362367	-8.14271e-05	0.0169701	1							1	0	0	0	0	0	0	0	1	0	0	0
MI-01																															1							0	0	0	0	0	0	0	1	0	0	0	0
MI-02	2023-05-08		22.0123	71206.7	9844.83	2.45677	3754.41	191.33	102.438	85.6948	2957.41	20137.6	0.0720967	0.633507	0.291668	14.4555	0.603399	0.0566505	2.03912	4.34342	83.3463	0.166313	-0.184759	197.168	0.0062525	0.036015	0.061467	17.6789	0.068295	0.0889042	1							1	0	0	0	0	0	0	0	0	0	0	0
MI-03	2023-04-27		0.837841	186422	585.873	0.838949	5372.25	4.08245	33.0725	72.3847	255.381	743.322	0.833039	0.672048	0.871687	4.30902	0.228483	0.00039541	0.119679	279.636	177.295	0.290507	1.23871	1.01121	0.0011565	0.02407	0.0602147	0.239691	2.79328	1.37095	3		99	0		1	2001	0	0	0	0	1	0	0	0	0	0	0	0
MI-04	2023-05-04		8.45804	8838.78	31517.1	0.284536	8432	16.6691	32.8582	30.1968	1245.89	94149.2	0.0872179	-0.05484	1.72623	277.67	74.7554	1.11998	1.31324	10.0061	2.93447	1.77916	-0.129773	115.705	0.00357118	0.017632	0.0379616	92.853	0.0108492	0.668748	2		1	0		1	1980	1	0	0	0	0	0	0	0	0	0	0	0
MI-05	2023-05-03		0.524269	830.668	9069.49	1.44801	3011.6	1.42929	9.90885	-0.904092	481.883	47926.4	-0.472597	-0.262852	0.852766	33.3672	0.0772821	0.0910396	0.759719	13.5066	27.4806	-0.0479447	-0.211987	25.6054	0.00214604	0.0151108	0.0278854	9.24411	0.0953753	0.100624	2		1	0		1	2004	0	1	0	0	0	0	0	0	1	0	0	0
MI-06	2023-04-26		0.402483	123367	58.1549	0.875911	7672.75	27.2718	50.212	1.71143	384.825	266.515	0.85313	0.146612	0.777961	222.381	0.0839397	-0.0124076	-0.191589	14.0826	10.1835	0.0272176	0.802142	1.3773	-0.00939947	-0.0242091	-0.0560755	0.410172	0.193259	0.00387288	2		99	1	180	1	1996	1	0	0	0	0	0	0	0	1	0	0	0
MI-07	2023-05-08		11.636	31836	2624.69	1.28119	12268	14.7346	12.4182	14.8167	4939.53	15621.8	0.384188	0.154444	0.46951	7.99017	75.9434	0.125164	0.426158	7.33931	16.0533	1.43951	-0.241616	234.971	0.00274794	0.0270622	0.0300421	93.5343	0.054205	2.43956	3		1	1	315	1	2013	1	0	0	0	0	0	0	0	1	0	0	0
MI-08	2023-04-26		2.94557	180460	163.607	0.782154	8366.88	4.11291	21.2511	76.4663	655.808	534.768	0.806809	0.687169	0.918693	27.3589	1.3557	0.0731668	-0.249606	3.15048	1.86313	0.0932538	0.92164	2.89944	-0.0112574	-0.0244045	-0.0583143	1.16007	0.0382355	0.00288301	2		99	0		0		1	0	0	0	0	0	0	0	0	0	1	0
MI-09	2023-04-27		0.294081	130029	14.3916	0.77564	8505.09	23.8452	28.3283	2.20079	140.188	103.99	1.00717	0.0400786	0.755338	17.3069	0.111069	-0.0067086	-0.441527	1.95471	-1.49255	14.9849	0.671894	0.197462	-0.00721311	-0.00270542	0.00354616	0.0791603	0.92139	0.444446	2		1	0		0		0	0	0	1	0	0	0	0	1	0	0	0
MI-10																															2		2	1	14	1	1954	1	0	0	0	0	0	0	0	1	0	0	0
MI-11	2023-05-03		0.481777	162067	29.7054	0.306042	7406.92	53.2426	39.774	32.5686	184.067	245.616	-0.0157093	0.125411	1.16559	88.0877	1.15104	0.362215	1.9381	31.0853	243.12	2.66502	0.171385	0.322564	0.00456449	0.0446105	0.0477272	0.47688	1.67547	0.408179	3		1	1	140	1	2011	1	0	0	0	0	0	0	0	0	0	0	0
MI-12	2023-05-15		0.60499	159436	47.8074	151.456	4039.09	5.19275	32.3369	90.1068	110.846	353.682	1.25186	1.07768	1.26184	25.7624	0.651117	0.0534532	1.09097	235.674	138.046	0.742948	0.739491	1.66252	0.00188956	0.0292074	0.10018	1.66224	22.3848	0.852971	2		1	1	30	0		1	0	0	0	0	0	0	0	1	0	0	0
MI-13	2023-04-26		5.63634	10187.2	37789	0.268765	10782.2	132.444	14.2512	6.64973	1271.04	76176.7	1.37422	0.0820618	1.27083	1866.26	34.2599	0.088186	0.655556	17.5202	15.2886	0.0371665	0.552573	905.348	-0.00615102	-0.0213789	-0.0403864	138.419	0.11696	-0.00229388	2		99	0		0		1	0	0	0	0	0	0	0	0	0	0	0
MI-14	2023-05-03		0.946799	150416	41.4541	0.66571	8523.18	49.9268	16.179	30.2176	324.646	146.927	0.0892878	0.111629	1.37831	57.2241	0.0690962	0.0266371	0.589528	25.3724	15.6374	0.116342	0.0609352	2.58259	0.00267412	0.0199659	0.0133824	0.430939	1.97408	0.0649576	3		1	1	60	0		1	0	0	0	0	0	0	0	1	0	0	0
MI-15	2023-06-27		11.5603	10818.4	6103.08	78.1917	1951.38	< 5	4.42262	2.97048	24266.2	12201.5	< 0.5	< 1	< 1	< 10	51.9194	2.1094	1.65411	266.436	216.344	0.515245	< 1	34.3906	< 0.1	< 0.1	< 0.1	5.75102	3.10666	< 0.1	2		1	0		1	1967	1	0	0	0	0	0	0	0	1	0	0	0
MI-16	2023-07-07		2.84659	40337.3	16365.1	32.822	4709.7	< 5	29.7334	26.2997	1667.05	43235.6	1.17245	< 1	1.31956	567.262	23.529	0.126961	< 1	5.10346	304.921	< 0.5	< 1	44.0047	< 0.1	0.27222	0.35045	32.2263	0.580361	0.394701	2		99	0		0		1	0	0	0	0	0	0	0	1	0	0	0
MI-17	2023-05-04		1.7627	150741	71527.1	1.05337	4782.93	12.1607	22.4322	268.662	4120.52	29965.8	0.386077	2.20343	1.77747	162.046	762.738	0.475073	17.1194	306.896	287.375	0.532127	0.291541	31.6718	0.0162195	0.0963819	0.21063	10.3616	2.41866	0.933682	2		99	0		1	1996	1	0	0	0	0	0	0	0	0	0	0	0
MI-18																															2		1	0		1	1998	1	0	0	0	0	0	0	0	0	0	0	0
MI-19	2023-05-02		2.34781	2144.31	40648.2	1.81348	6678.59	-0.0235438	82.4456	1.57335	6015.81	64346.1	0.0748387	-0.166331	1.3765	19.2029	849.961	0.155577	7.72238	24.1597	60.7165	-0.0159508	-0.177964	163.11	0.00387211	0.0205767	0.083684	30.7492	0.242475	10.7843	3		1	1	65	1	1989	0	1	0	0	1	0	0	0	0	0	0	0
MI-20	2023-05-01		0.418805	133495	80.4265	29.4572	5062.76	52.476	35.171	34.5049	184.186	326.809	0.610809	0.251193	0.656126	4.06738	0.0307453	0.0194406	0.616072	247.25	75.907	0.484154	0.718487	0.774479	-0.00905098	-0.00313564	-0.0204959	0.6295	0.546312	1.05817	2		1	1	130	1	2005	1	0	0	0	0	0	0	0	1	0	0	0
NC-01	2023-05-10		0.553563	23450.4	2154.45	3.08053	2153.29	97.9323	38.8529	10.5885	2078.41	5725.63	1.01156	0.15579	0.203873	11.1584	2.98089	0.141568	2.02017	15.3033	11.8728	0.266441	0.526965	39.1843	0.0162951	0.0518282	0.108916	15.2173	0.0881092	0.0880403	1							1	0	0	0	0	0	0	0	1	0	0	0
NC-02	2023-05-05		4.89704	29103.9	3480.07	43.6179	1602.97	196.926	41.4198	16.293	3061.55	7537.67	-0.352275	0.0314942	0.303527	0.902237	0.608929	0.213922	1.43314	28.6113	50.9552	0.127965	-0.42558	56.9181	0.00483419	0.0206054	0.00870409	19.6455	0.192194	0.0681784	1							1	0	0	0	0	0	0	0	1	0	0	0
NC-03	2023-05-11		1.01254	30476.5	2042.92	348.81	2545.44	288.896	43.4704	12.5425	2937.36	5782.89	3.59233	0.365493	0.27384	27.8065	2.4662	0.229286	1.36911	5.4233	27.3217	0.33169	0.41988	37.4962	0.0213172	0.0673635	0.100754	14.651	0.131967	0.0728477	2		99	0		0		0	0	0	0	0	0	0	1	0	0	0	0
NC-04	2023-06-02		0.911699	35979.2	53.5717	186.547	13572.8	4.12992	3.39692	0.886251	46.4933	467.205	1.16044	0.163176	0.544038	30.7277	3.34852	0.0838308	0.221933	227.507	122.141	0.117257	0.416478	2.31001	0.0202879	0.019279	0.0132673	4.35798	1.57315	0.174954	1							0	0	0	0	0	0	0	1	1	0	0	0
NC-05	2023-04-25		1.31729	41596	840.867	21.6066	3384.84	4.63355	1.95117	11.3865	978.347	1042.49	0.106628	0.108706	0.0894742	-0.289624	1.46595	0.307719	1.17847	166.33	950.989	-0.0275013	0.401436	8.99566	-0.00608121	-0.0164382	-0.0726386	16.6371	0.322451	0.00908946	2		99	0		0		0	0	0	0	0	0	0	1	0	0	0	0
NC-06																															3		1	1	385	1	1993	1	0	0	0	0	0	0	0	1	0	0	0
NC-07																															3		1	0		1	1977	1	0	0	0	0	0	0	0	1	0	0	0
NC-08	2023-05-02		1.3717	13336.4	8225.05	2.97422	10055.8	0.910969	7.21571	0.171691	2956.19	25323.4	0.0648315	-0.244031	0.551073	-0.402747	0.313522	0.049633	0.280491	15.6542	21.1382	0.106394	-0.585863	208.879	0.00309377	0.0174758	-0.00237138	93.6566	0.704817	0.0757237	3		1	1	450	1	1985	1	0	0	0	0	0	0	0	0	0	0	0
NC-09	2023-05-23		0.498161	6195.88	9909.32	87.3685	17403.5	41.3031	2.48023	3.58139	624.685	19875.6	1.8478	13.8023	0.841853	1.95378	1.1972	0.060356	2.74464	1023.1	116.574	0.0459171	-0.197379	175.432	0.0252664	0.00901913	0.0104449	5.39871	0.5741	0.0672145	3		1	0		1	1996	1	0	0	0	0	0	0	0	1	0	0	0
NC-10																															2		99	0		1	1980	1	0	0	0	0	0	0	0	1	0	0	0
NC-11	2023-04-26		0.349707	8107.73	1291.95	10.8217	3727.66	309.921	8.69558	5.90784	1504.2	3661.22	0.802936	0.389333	-0.0792751	4.03507	0.0370708	-0.000993544	-0.17715	3.99781	261.401	0.0323042	0.276163	32.5556	-0.00910673	-0.0295133	-0.0763956	13.5407	0.0146991	-0.0236952	1							1	0	0	0	0	0	0	0	1	0	0	0
NC-12	2023-04-25		12.224	5244.34	672.912	6.98328	12929.2	40.5973	0.43039	1.13953	749.116	3904.38	1.17439	0.472057	-0.0759606	11.3496	1.35766	0.00747404	0.156586	843.862	157.368	0.0162917	0.0994818	18.202	0.00223025	0.00501865	-0.0531424	0.941553	0.640468	0.107726	3		1	0		0		1	0	0	0	0	0	0	0	1	0	0	0
NC-13	2023-05-02		0.521915	1427.54	55.1566	-0.270896	862.88	2.76882	0.771011	-1.65545	465.288	462.319	-0.158822	-0.283211	0.129872	3.48046	0.269605	0.00575997	2.02636	6.96488	30.3298	-0.108028	-0.685839	11.5108	0.00884242	0.0158839	0.103493	1.06709	0.0708323	0.28966	2		99	0		1	1996	1	0	0	0	0	0	0	0	1	0	0	0
NC-14	2023-04-24		3.97848	15391.2	12644.8	2.13101	15042.9	19.0933	17.5301	11.9066	2649.88	37810.5	1.8228	0.185278	0.40852	17.157	46.924	0.111955	0.65864	52.4994	378.728	0.325211	0.323082	176.917	-0.00261368	-0.0159457	0.0286679	15.8564	1.63988	0.311002	3		1	0		1	2002	1	0	0	0	0	0	0	0	1	0	0	0
NC-15	2023-04-26		7.53304	24860.3	3547.73	2.39922	16767.8	562.514	14.4705	6.76446	1686.41	22157.9	2.61351	1.13821	0.809205	0.332816	0.0676361	0.0263149	0.282351	77.1043	96.9676	0.118891	0.485405	327.908	-0.00408092	-0.0214727	0.0212305	15.3519	0.505241	0.504372	2		99	0		0		1	0	0	0	0	0	0	0	1	0	0	0
NC-16	2023-04-25		8.47321	8557	5459.05	0.0230146	16088	92.0548	1.70259	3.41179	1669.7	22599.9	1.51749	0.515281	0.106843	-3.83942	2.32942	0.00916515	0.290406	23.3381	43.5669	0.0628329	0.200565	108.902	-0.00933283	-0.0276798	-0.0508139	29.9172	3.44813	0.900402	3		1	1	300	1	1996	1	0	0	0	0	0	0	0	0	0	0	0
NC-17	2023-04-27		2.57128	5371.65	3003.12	240.733	8749.08	29.6141	0.904063	5.64297	2107.16	5547.9	0.934041	0.253248	0.283758	28.9371	2.05348	0.0656272	5.96924	525.855	4271.31	0.137307	0.153304	148.958	0.0310354	0.0787475	0.0475004	54.8006	11.9991	0.0255362	2		2	1	120	1	1970	1	0	0	0	0	0	0	0	1	0	0	0
NC-18	2023-04-26		0.716941	28845.3	3028.13	25.3592	1373.19	231.631	42.5782	20.2095	3147.42	7401.5	0.368002	0.292661	-0.072084	-1.00578	0.397514	0.0484467	13.8102	8.90297	50.0633	0.18033	0.229232	54.0234	0.00612441	-0.0340703	-0.0537558	20.5713	0.0449827	0.0200765	1							0	0	0	0	1	0	0	0	0	0	1	0
NC-19	2023-05-17		19.456	7707.94	6698.28	29.1638	14912.6	44.148	2.30978	3.17	875.761	16159.2	1.91641	0.91707	2.32353	8.17495	0.446714	0.031442	0.725155	10.1803	17.3563	0.0489647	0.624237	57.1578	-0.0101336	0.00952805	0.0513592	8.24724	0.248349	0.101515	2		1	1	135	0		1	0	0	0	0	0	0	0	1	0	0	0
NC-20	2023-04-24		6.73423	10411.4	2585.8	4.41126	19528.6	54.407	0.99744	6.03834	2814.34	13162.4	1.74099	2.17965	0.207713	-0.78165	0.982977	0.0752445	11.7511	909.776	1756.16	0.233023	0.162053	364.423	0.0268244	0.104649	0.0694383	18.9548	17.3211	0.113006	2		1	1	150	1	1982	1	0	0	0	0	0	0	0	0	0	0	0
NY-01	2023-05-01		4.35823	367708	8972.66	226.595	12439.6	21.7213	31.2223	1146.2	4456.17	57990.9	1.74333	4.70516	1.03306	186.395	74.6892	0.130054	1.57985	668.88	276.285	1.40697	1.69221	391.615	0.334784	0.047976	-0.00918549	38.4291	1.38464	2.41782	3		1	1	230	1	1984	1	0	0	0	0	0	0	0	1	0	0	0
NY-02	2023-05-16		0.515702	146462	73.013	236.622	2989.89	19.6543	20.0262	22.1093	12.16	931.333	1.03152	0.327183	2.01665	6.887	0.371254	0.0909966	0.511551	391.756	272.712	0.24751	0.998485	17.9731	-0.0118028	0.10468	0.142839	3.89031	4.25677	0.279508	3		1	1	287	1	1955	1	0	0	0	0	0	0	0	0	0	0	0
NY-03	2023-05-05		2.9319	174081	28.0303	14.1598	4819.73	0.628903	78.7118	26.0556	380.392	122.335	-0.175601	0.0790169	1.25524	6.93151	0.315822	0.0291265	18.1945	6.04274	19.1403	0.0154526	0.170454	0.520103	0.00302026	0.0178675	0.0538718	0.0856238	0.141722	0.983467	2		1	1	76	1	2001	1	0	0	0	0	0	0	0	0	0	0	0
NY-04																															3		1	1	35	1	1998	1	0	0	0	0	0	0	0	0	0	0	0
NY-05	2023-06-14		2.80477	20190.6	9931.41	5.75674	4934.87	5.93133	20.0423	1.04442	382.929	29423.3	0.844524	< 1.0	< 1.0	< 10	5.67509	< 0.1	< 1.0	3.65691	3.96577	0.714278	< 1.0	133.793	< 0.1	< 0.1	< 0.1	2.43853	2.03194	1.30104	2		1	1	400	1	1990	1	0	0	0	0	0	0	0	1	0	0	0
NY-06																															2		99	0		0		0	0	0	1	0	0	0	0	0	0	0	0
NY-07	2023-05-03		2.60806	140034	25.1139	31.5409	7022.7	2.66795	26.3401	66.6272	258.725	168.388	-0.0132023	0.492729	1.02979	16.1532	0.667565	0.0321259	0.0935445	12.9845	10.0611	2.25307	-0.00409994	0.602138	0.00214519	0.0159766	0.0383116	0.458549	0.354942	0.298367	2		1	1	65	1	2022	1	0	0	0	0	0	0	0	1	0	0	0
NY-08	2023-07-07		4.12581	16775.5	8880.89	333.671	1371.51	< 5	9.94456	28.2342	1539.69	36906.6	1.12801	< 1	< 1	< 10	2.03819	0.819786	1.70629	65.557	1.81547	< 0.5	< 1	82.205	< 0.1	< 0.1	0.138764	23.3332	0.268843	0.250539	1							1	0	0	0	0	0	0	0	0	0	0	0
NY-09	2023-05-03		1.56744	73168.3	43247.2	6.72042	4808.19	0.768403	32.3922	61.3293	1328.91	76926.5	-0.065656	0.229677	2.28937	4.96673	86.2613	2.2035	5.57081	44.9954	52.9567	0.279715	0.147432	54.9228	0.00196863	0.0248423	0.0364704	35.7666	0.604895	0.520526	2		99	1	189	0		1	0	0	0	0	0	0	0	0	0	0	0
NY-10	2023-07-07		< 1.0	8531.42	968.824	61.1352	3169.55	< 5	3.01707	9.16703	484.425	2201.96	< 0.5	< 1	< 1	< 10	0.796625	0.211123	2.84861	9.75072	14.1149	< 0.5	< 1	13.7709	< 0.1	< 0.1	< 0.1	2.51634	< 0.1	< 0.1	98	She drinks tap water, but our town uses well water that is treated and filtered, so the tap water is actually well water.						0	0	0	0	0	0	0	1	0	0	0	0
NY-11	2023-04-27		20.8648	15929	14960.2	0.0609246	6566.05	3.76766	17.9501	28.2271	3069.77	50470.4	0.625331	0.272242	0.581405	39.7752	50.869	0.0726907	6.68125	59.6217	157.194	0.809171	0.70989	695.326	-0.00293569	0.0124185	-0.0622513	99.2688	0.422002	0.106361	2		1	1	85	0		0	1	0	0	1	0	0	0	1	0	0	0
NY-12	2023-05-01		16.4249	21478.7	11972.4	45.4396	6221.94	1.59298	12.4651	0.999432	807.789	44536.2	0.546986	0.144759	0.748706	-0.909997	142.25	0.054696	4.05514	140.282	103.326	0.422212	0.574197	142.585	-0.00438658	0.0102302	-0.0741352	118.282	0.777968	0.227075	3		1	1	210	1	2002	1	0	0	0	0	0	0	0	0	0	0	0
NY-13	2023-04-27		3.72342	14517.2	6683.36	1.93939	3820.13	1.5875	14.6828	14.2588	1429.66	77021.1	0.683347	0.149154	0.716746	18.7302	3.19963	0.298478	9.01931	441.649	614.102	0.138462	0.603861	296.93	0.0340611	0.0848718	0.126609	57.262	20.1342	0.961248	2		1	1	65	1	1997	1	0	0	0	0	0	0	0	0	0	0	0
NY-14	2023-05-09		0.30891	15628.7	4842.66	11.4218	8384.04	0.332355	12.6406	25.9587	1000.77	36591.6	0.033246	0.0729137	0.711792	2.67194	7.67946	0.0680135	13.6439	81.2204	2200.82	-0.0164415	-0.274167	85.9456	0.00770375	0.0321294	0.0386248	38.8783	0.897456	0.152859	2		2	0		0		1	0	0	0	0	0	0	0	1	0	0	0
NY-15																															1							0	0	0	0	1	0	0	0	1	0	0	0
NY-16	2023-05-01		16.8726	16474.9	2312	366.031	3777.56	7.38758	14.4834	1.04159	483.555	12991.1	1.08345	0.211572	0.282549	11.2053	0.523033	0.0276332	1.59816	162.414	124.402	0.278121	0.244237	167.546	0.00653148	0.0214119	0.0143975	46.1824	2.73545	0.0731773	3		1	1	300	1	1957	1	0	0	0	0	0	0	0	0	0	0	0
NY-17	2023-05-04		2.11993	2818.8	3349.83	1.33501	3343.75	7.00797	8.17257	1.41519	229.423	6909.72	-0.476053	-0.182948	0.28588	1.03846	0.129956	0.0274019	0.796913	2353.32	181.355	0.0541146	-0.461392	15.2587	0.0558524	0.0174665	0.00459632	21.3919	0.49055	0.0696548	3		1	1	350	1	1986	1	0	0	0	0	0	0	0	1	0	0	0
NY-18	2023-05-03		1.85252	20258.7	26872.3	0.478028	6436.24	0.0268936	14.0113	41.9116	1506.11	76226.8	-0.211538	0.0479279	1.43869	19.9994	0.71117	0.141886	2.38853	11.7507	4.67849	-0.0224552	0.0202374	171.925	0.00318029	0.0139738	0.000212477	23.3872	0.0332468	0.375101	3		1	0		1	1990	1	0	0	0	0	0	0	0	1	0	0	0
NY-19																															2		1	1	90	1	2001	1	0	0	0	0	0	0	0	1	0	0	0
NY-20	2023-04-27		31.4963	26089	15675.1	1.19292	4881.08	1.60699	34.065	14.9301	1510.69	97079.6	0.466712	0.109714	1.12306	0.635726	2.25744	0.17824	2.05644	435.168	161.286	0.109832	0.497433	817.034	-0.00393314	0.00284499	-0.0214677	123.809	1.44321	0.745835	3		1	1	190	1	1998	0	0	0	1	1	0	0	0	0	0	0	0
PA-01	2023-05-01		12.3055	7130.31	7216.71	673.266	13521.7	44.0817	4.87127	20.0612	1427.29	36052.6	1.96065	2.2846	1.50739	9.40025	0.349698	0.0480328	0.709447	88.3143	76.7801	0.781947	0.621751	38.4876	-0.00196826	-0.00465416	-0.0468994	49.1213	1.2049	0.534924	2		1	0		1	1986	1	0	0	0	0	0	0	0	1	0	0	0
PA-02	2023-04-28		1.16301	3432.23	4622.04	22.6624	11760.7	35.9803	12.0796	2.22951	796.508	10390.1	1.10261	0.737934	3.65919	9.49842	2.91631	0.000731948	8.29322	145.102	387.061	0.0590703	0.344757	21.756	-0.00939435	-0.00533743	-0.0618527	14.6762	0.359039	-0.00654349	2		1	1	200	1	2017	1	0	0	0	0	0	0	0	1	0	0	0
PA-03	2023-05-25		11.3096	29863.8	15425.7	50.2169	12179	117.647	25.0012	160.952	928.23	91610.5	1.17994	1.53507	0.857224	9.31863	7.28737	0.146758	2.91892	276.781	40.9119	0.488709	0.538373	211.245	0.00889211	0.0113437	0.0129141	191.327	0.120176	0.155195	3		99	0		0		1	0	0	0	0	0	0	0	1	0	0	0
PA-04	2023-04-26		0.46145	4458.06	13962.8	0.496573	15677.2	5.84062	18.4643	37.8255	302.058	29815.8	1.36616	2.45228	1.04438	-0.753136	0.590052	0.0693041	4.35712	1839.39	2027.7	0.149624	0.104756	70.6719	0.0204514	0.0536234	-0.00591638	0.452931	12.4104	0.32934	3		1	1	126	1	1980	1	0	0	0	0	0	0	0	1	0	0	0
PA-05																															1							1	0	0	0	0	0	0	0	1	0	0	0
PA-06	2023-04-26		0.379795	109256	4.9205	134.516	9890.72	2.12756	1.02575	113.972	111.967	96.5547	0.760593	1.10293	0.16085	-1.70577	0.0161447	0.0573666	0.800784	65.2966	437.592	0.118997	0.653327	0.138273	-0.00709369	-0.0102858	-0.0721922	0.00176447	2.29703	0.0100782	2		1	1	15	1	1996	1	0	0	0	0	0	0	0	0	0	0	0
PA-07	2023-06-23		11.7232	100212	10.4427	< 5	4471.04	14.2758	33.9677	60.9851	50.39	108.157	0.820179	< 1.0	< 1.0	65.6885	0.962642	< 0.1	3.6709	40.2211	109.648	0.686184	< 1.0	< 1.0	< 0.1	< 0.1	< 0.1	< 1.0	1.58177	< 0.1	2		1	0		1	1991	0	0	0	0	0	0	0	1	0	0	0	0
PA-08	2023-05-04		1.82289	41354.7	7485.99	3.08826	7134.84	104.18	13.1037	75.6048	897.559	63268.7	0.455845	0.322179	0.926277	9.57522	9.14648	0.190239	6.49234	490.87	308.093	0.215082	-0.133775	165.389	0.033475	0.0546933	0.125877	26.4896	1.38262	0.179873	2		1	1	100	1	1972	1	0	0	0	0	0	0	0	1	0	0	0
PA-09	2023-06-02		0.422578	59204.7	50.9433	70.6139	6272.59	14.048	15.4406	39.2587	28.6043	263.86	0.791562	0.446334	0.334762	9.0872	0.309328	0.0126185	6.04557	38.3269	155.15	0.980006	0.505646	1.21313	0.00536678	0.0139603	0.146678	0.530902	1.48643	0.235545	2		1	1	325	1	2006	1	0	0	0	0	0	0	0	0	0	0	0
PA-10	2023-05-08		36.9842	31618.8	9605.25	0.942448	5132.72	0.688067	15.0902	1.62567	1668.09	26375.5	-0.17285	-0.217084	0.707452	5.05764	2.45831	0.0722258	0.353136	21.1565	13.2012	0.508969	-0.260159	1115.47	0.00385179	0.0119156	0.043095	129.122	0.474649	0.1471	3		1	1	330	1	1990	0	0	0	0	1	0	0	0	0	0	0	0
PA-11																															2		99	0		1	1960	1	0	0	0	0	0	0	0	1	0	0	0
PA-12	2023-04-26		60.2465	158082	32.5392	21.1121	6380.2	8.20443	27.4955	45.248	160.612	358.139	-0.995788	0.450955	0.767891	7.86858	0.576824	0.00656337	0.440882	235.559	47.4719	0.0651916	0.581414	1.4808	-0.000409197	-0.00517967	-0.0734082	0.297661	1.91142	0.282396	2		2	1	25	0		1	0	0	0	0	0	0	0	0	0	0	0
PA-13	2023-04-27		2.21159	60466.8	46.8833	166.944	13926.8	0.905904	8.76298	20.8264	75.8135	483.613	1.3334	0.188037	0.558471	112.085	3.9099	2.44787	1.24502	25.0836	601.019	0.167154	0.682471	0.619042	-0.00816637	0.731441	0.641751	2.05011	1.75327	0.0238815	2		1	0		1	2006	1	0	0	0	0	0	0	0	0	0	0	0
PA-14	2023-04-27		13.1612	6864.96	11565.2	1.9531	4576.22	3.70719	17.6243	9.71801	1393.27	46087.5	0.452013	0.109092	0.283546	2.65826	2.41636	0.049745	0.408353	66.2846	36.7645	0.201082	0.444542	122.636	0.000846371	0.0296411	-0.045006	107.353	1.04429	0.36342	3		1	1	200	1	1946	1	0	0	0	0	0	0	0	0	0	0	0
PA-15	2023-05-15		0.285182	6060.05	22.4838	98.2198	226.116	1.06821	1.08107	0.924759	16.2756	167.738	0.555633	0.0887195	0.165195	1.74468	0.0746302	0.0129052	1.33107	13.0758	727.868	0.0521763	0.00407723	0.994978	6.60837e-05	0.00689568	0.0583414	0.767759	0.10879	0.11674	2		99	0		0		1	0	0	0	0	0	0	0	0	0	0	0
PA-16	2023-04-27		16.843	6310.98	4250.26	3.11049	5884.75	2.00724	10.6643	1.37843	1464.67	34168	0.570618	0.0577107	0.169992	-1.68309	3.76096	0.183773	1.52573	29.6192	70.3165	1.90353	0.284808	1339.85	-0.000246466	0.0259296	-0.0556734	171.065	0.068023	0.366861	3		1	1	400	1	2011	1	0	0	0	0	0	0	0	0	0	0	0
PA-17	2023-04-27		0.517081	128265	147.303	0.46802	9216.41	14.3976	18.872	56.4772	697.515	337.38	0.892137	1.51488	0.463778	-0.0912716	-0.0076643	0.0335412	4.05249	385.297	551.186	1.39175	0.883301	2.37087	0.0144343	0.0428396	-0.0415227	4.54478	0.751976	1.40557	2		99	0		0		1	0	0	0	0	0	0	0	0	0	1	1
PA-18	2023-05-01		3.53669	23547.1	10018.9	66.4843	5350.1	6.26772	19.1891	40.665	1719.62	17015	0.455792	0.354962	0.164356	-0.69063	3.45269	0.156212	4.58796	293.853	1678.09	0.14894	0.423094	90.4088	0.0382667	0.119677	0.031738	2.75534	12.2746	0.00542782	2		1	1	100	1	1967	0	1	0	0	0	0	0	0	0	0	0	0
PA-19	2023-04-26		5.28649	178809	1310.99	0.291482	12024.7	2.64234	59.0589	99.8894	758.726	2057.32	1.04983	1.07115	0.840453	-1.49303	0.0799659	0.0204926	1.17144	463.066	422.091	0.236691	0.980283	11.8409	0.00268873	0.00154966	-0.069849	0.30767	1.64441	8.80554	98	Well water that is filtered with 2 different filters						0	0	0	0	1	0	0	0	1	0	0	0
PA-20	2023-05-04		51.8221	65807.6	12.7938	0.963816	7865.29	2.82202	27.0528	8.94804	113.829	81.8867	-0.0494539	-0.104032	0.448642	15.1933	0.54574	0.00518447	0.185363	568.704	8.96265	-0.0664907	-0.232133	2.02376	0.00128012	0.0138298	0.0328003	0.0660604	0.206612	0.0792302	2		1	1	85	1	1996	1	0	0	0	0	0	0	0	0	0	0	0
TX-01	2023-04-28		0.24066	2761.08	5.71429	20.3824	-78.6312	-1.01676	1.05153	11.7189	29.1747	5811.56	0.189541	0.113611	-0.233761	-2.6081	-0.0535837	-0.0113953	-0.493281	-0.41607	-2.44547	0.0387552	0.0295989	2.36106	-0.00395461	-0.00336895	0.0247081	0.302801	-0.0279986	0.0957956	1							1	0	0	0	0	0	0	0	1	0	0	0
TX-02	2023-04-27		9.02825	55321.7	1521.56	0.253686	6899.54	65.2407	13.4028	6.76707	2652.55	3593.78	0.91255	0.095542	0.214493	30.1024	5.83018	-0.0071871	1.17851	487.422	574.115	0.0345125	0.304373	178.245	-0.0023044	0.00932751	0.0132617	36.3941	4.08419	0.0293747	3		1	1	400	1	1995	1	0	0	0	0	0	0	0	0	0	0	0
TX-03	2023-04-27		25.4689	29554.5	8010.04	1.1922	21611.9	19.0998	31.3674	56.2673	3155.73	64448.2	2.29658	0.433745	0.423628	11.8188	3.50135	0.143142	5.44581	107.741	394.281	0.143612	0.202237	478.928	0.00183258	0.0202254	-0.0114416	148.566	2.55617	-0.00186993	1							1	0	0	0	0	0	0	0	1	0	0	0
TX-04	2023-05-05		0.454457	856.318	752.223	6.93006	1356.21	271.493	1.16433	-1.36046	8129.78	14691.8	-0.235289	-0.256613	0.217314	0.249107	1.29741	0.0191403	0.246226	10.5484	3.46767	-0.0384706	-0.526229	72.8516	0.000773217	0.0108981	0.0223148	3.89519	0.00178758	0.0463279	2		99	0		0		1	0	0	0	0	0	0	0	0	0	0	0
TX-05																															2		1	0		0		1	0	0	0	0	0	0	0	1	0	0	0
TX-06	2023-04-27		15.5521	42164.3	20209.5	15.536	3127.74	2.68696	25.6123	73.1051	3467.57	34006.8	0.274488	1.98938	0.289519	3.77918	0.203361	0.0478322	1.04752	17.0758	7.91697	0.859331	0.458576	754.306	-0.00251229	0.00707709	-0.024678	35.6123	0.031745	0.177282	1							1	0	0	0	0	0	0	0	0	0	0	0
TX-07	2023-05-12		255.437	172460	144690	447.045	28394.8	7.98457	522.173	304.286	17504	104401	3.73228	70.9448	2.99997	11.0474	0.52705	0.200934	3.93811	65.9475	95.1408	14.2394	29.6529	7933.15	0.00946737	0.0211012	0.110164	19.0028	0.495118	29.6331	3		1	0		1	1950	1	0	0	0	0	0	0	0	1	0	0	0
TX-08	2023-05-03		18.4795	196429	800.053	4.26218	6014.14	24.7932	56.3358	3.73779	652.109	2384.01	-0.174563	-0.180958	1.44662	83.2723	3.21294	0.921456	0.801631	10.3372	1.29643	-0.0896508	-0.00538487	144.472	0.000778485	0.0130488	0.0226463	8.56063	0.0763338	0.234713	3		1	1	400	1	1991	1	0	0	0	0	0	0	0	0	0	0	0
TX-09	2023-05-02		0.205412	99635.4	15.6803	2.09573	17183.8	44.4114	4.31519	25.6073	217.113	327.397	0.834828	1.87807	1.26337	5.89109	-0.0154814	0.00561833	0.0534404	243.374	9.44444	1.25563	0.0789377	0.683181	0.00460206	0.0122343	0.106729	0.716693	0.101692	0.0635372	2		1	0		1	2007	1	0	0	0	0	0	0	0	1	0	0	0
TX-10	2023-04-27		2.71895	199311	74.8938	1.0911	6750.91	258.967	107.546	16.218	622.827	220.222	1.02791	0.297342	1.09423	120.418	2.20095	-0.00727337	-0.00724929	1596.5	204.098	0.41199	0.610226	21.5233	0.000984025	-0.00171076	-0.0469563	0.303712	1.91244	1.2784	1							1	0	0	0	0	0	0	0	1	0	0	0
TX-11	2023-04-26		2.43626	158682	2422.62	3.36497	7424.94	34.2775	112.978	13.6243	126.211	614.022	1.12757	0.301511	0.712109	23.431	2.70056	0.0394279	1.1958	72.3767	1245.32	0.193876	0.918272	3.49366	0.0185514	0.0196031	0.0635624	0.606	10.5963	1.86448	2		1	0		1	2006	1	0	0	0	0	0	0	0	1	0	0	0
TX-12	2023-06-23		20.8151	86600	4861.09	69.0806	7186.17	105.793	19.1229	56.7733	3459.48	26143.2	1.31515	1.35518	1.00486	193.495	13.3153	< 0.1	2.9685	7.64066	27.6054	2.83529	< 1.0	439.431	< 0.1	< 0.1	< 0.1	191.568	1.13882	0.17026	1							0	0	0	0	0	0	0	1	0	0	0	0
TX-13	2023-05-16		0.70179	289.847	116.392	27.7775	5701.13	4.92665	65.8696	12.1476	270866	396.8	0.947493	2.73668	1.8878	0.4707	0.130394	0.00466295	0.165046	77.9752	63.5345	0.415806	3.95438	15.2074	-0.0204724	0.01156	0.0463629	0.606677	0.109733	0.285658	2		1	1	400	1	1987	1	0	0	0	0	0	0	0	1	0	0	0
TX-14	2023-07-07		< 1.0	78639.5	< 50	18.2447	2853.65	5.14299	31.3813	40.7087	2167.13	90.6578	0.938081	5.03013	< 1	14.5358	0.534903	< 0.1	4.13901	703.036	2036.58	1.59205	< 1	< 1	< 0.1	< 0.1	0.137211	< 1	3.72517	0.148146	1							1	0	0	0	0	0	0	0	0	0	0	0
TX-15																															2		99	0		0		1	0	0	0	0	0	0	0	0	0	0	0
TX-16	2023-04-28		4.35722	12098.2	11880.4	15.8544	767.754	7.495	5.14105	8.82813	650.507	1965.6	-0.0624096	0.203454	0.0195097	-0.87281	2.08544e-05	-0.0172083	-0.503955	0.17127	-1.58046	0.0193018	0.15279	14.615	-0.00886149	-0.003388	-0.0719052	1.11776	-0.0348714	-0.00232953	1							0	0	0	0	1	0	0	0	0	0	0	0
TX-17	2023-05-05		62.7389	140113	9698.13	271.328	10047.8	111.48	62.8775	220.138	7435.1	33399	0.267677	11.545	2.40563	5.83808	0.826106	0.044993	0.787706	78.3375	17.0564	5.24571	1.94105	919.09	0.00466265	0.0161673	0.0708867	58.5514	0.045333	1.33854	1							1	0	0	0	0	0	0	0	1	0	0	0
TX-18	2023-05-23		0.702204	91471.3	503.271	49.8761	5349.41	6.18882	34.9025	31.6379	1878.15	3241.39	0.881242	1.06759	0.568468	0.0991135	0.141802	0.0206567	0.154714	6.23778	8.00158	0.716682	0.337405	14.3833	0.00121056	-0.00147989	-0.00169737	0.282519	-0.0113209	0.0509951	1							1	0	0	0	0	0	0	0	1	0	0	0
TX-19	2023-05-05		0.957656	3837.85	220.948	0.121004	36.2534	-0.968213	3.08809	2.70003	173.13	218.657	-0.855868	-0.13575	0.0698588	0.768433	0.0322941	0.0398321	0.0343345	4.22673	3.0173	-0.0695793	-0.469742	5.1569	-5.94483e-05	0.00870742	0.0171542	0.404914	0.0226507	0.127156	1							1	0	0	0	0	0	0	0	1	0	0	0
TX-20	2023-04-27		7.90619	27925.5	21893.4	102.752	4041.24	2.95851	34.578	49.6947	4627.21	37434.8	0.331269	1.87044	0.41734	-0.0516158	0.576462	0.0510184	11.4631	13.9203	23.4323	1.20106	0.576736	340.788	-0.00217505	0.0214359	-0.0485546	68.196	0.118875	0.804432	1							0	0	0	0	0	0	0	1	0	0	0	0
VA-01	2023-04-24		26.8025	18059.4	3098.26	13.9457	15300.6	25.33	2.18112	2.37357	3075.24	26698.7	1.63344	0.0957626	0.2464	2.35563	3.97407	0.0676001	0.790146	114.448	36.1718	0.15257	0.451619	67.4938	-0.00793356	-0.0167603	-0.00524836	1.57652	0.746617	1.34967	2		1	0		1	1988	1	0	0	0	0	0	0	0	1	0	0	0
VA-02	2023-04-25		0.196138	69801.8	13.5696	0.965606	17638.6	12.6383	2.90878	6.85062	346.184	222.784	1.61723	0.184653	0.498793	-0.554891	0.00971592	-0.00323754	2.08659	57.3088	225.9	-0.00371658	0.472243	0.296085	-0.00809091	0.00843734	0.0109113	0.0213592	7.16325	-0.0344219	3		99	0		1	2006	1	0	0	0	0	0	0	0	1	0	0	0
VA-03	2023-06-14		5.73697	6318.95	19455.5	< 5.0	6222.28	< 5.0	21.1803	5.22754	310.395	101579	0.870996	< 1.0	1.40838	< 10	0.255801	0.144801	1.35729	9.63049	10.7753	< 0.5	< 1.0	1746.82	< 0.1	< 0.1	< 0.1	72.2949	0.756364	0.212475	4							1	0	0	0	0	0	0	0	1	0	0	0
VA-04	2023-04-26		8.74199	7973.05	2749.22	189.322	5410.02	-0.393776	3.50583	17.5091	2326.09	1770.3	0.349814	0.175704	0.00296395	10.9833	7.36741	0.398016	7.65008	273.949	1983.18	0.00719691	0.546063	7.96733	0.00866422	2.67289	2.51702	21.8756	5.3148	-0.0292552	3		1	1	250	1	2004	1	0	0	0	0	0	0	0	1	0	0	0
VA-05	2023-04-28		0.216782	91957.4	20.4822	34.4384	4176.38	8.14139	4.08522	3.06067	121.508	99.405	0.380265	0.129977	1.06185	-2.1005	0.0156856	0.0106149	0.715437	106.924	58.3163	0.104307	0.736447	0.429013	0.00404527	0.00914888	-0.0486434	0.357441	1.64909	0.0221184	2		1	0		0		1	0	0	0	0	0	0	0	0	0	0	0
VA-06	2023-05-02		0.618168	91692.6	11.799	7.06675	11524.9	16.9516	2.44639	13.4914	642.316	176.323	0.208669	0.132235	0.817613	-0.390739	0.125615	0.02331	0.393941	230.527	326.409	-0.0558938	-0.055031	0.515863	0.0370654	0.0233075	0.0152873	0.0285098	2.59598	0.0331226	2		99	0		1	1997	1	0	0	0	0	0	0	0	1	0	0	0
VA-07	2023-04-25		4.19011	46047.3	1647.07	0.327356	14686.4	22.1012	6.66935	19.1846	2381.75	10373.5	1.73185	0.20407	0.132579	78.9601	4.32579	0.0232744	0.267144	270.717	37.0727	0.0385729	0.699825	28.5258	0.00500408	-0.00366533	0.0507062	2.76793	0.654906	0.195148	2		1	1	200	1	1990	0	0	0	0	1	0	0	0	1	0	0	0
VA-08	2023-04-24		0.843295	20507.7	24.2081	2.00923	751.388	25.3737	2.67813	1.03637	458.309	53.9781	0.181275	0.0210029	-0.109441	-1.85393	0.181095	-0.0127329	-0.293002	-0.0655864	-0.805389	0.013566	0.58036	1.41579	-0.00574828	-0.00782155	0.00590415	0.231219	-0.00946923	0.0247287	2		1	1	670	1	1985	0	0	0	0	0	0	1	0	1	0	0	0
VA-09	2023-04-26		2.60787	11021.7	4146.66	5.84075	11709.9	7.90741	5.35072	2.20802	1330.37	21351.9	1.10012	0.0192333	0.0510031	287.404	88.7626	0.0582334	0.00253758	73.0956	0.674669	0.0746257	0.462844	66.3917	-0.00781746	-0.00912623	-0.013162	5.98662	2.24142	0.0549699	3		1	0		1	1989	1	0	0	0	0	0	0	0	1	0	0	0
VA-10	2023-06-14		< 1.0	65505.9	< 50	< 5.0	17032.7	14.5052	1.11793	13.2015	57.6526	164.46	2.00123	< 1.0	< 1.0	< 10	0.33495	< 0.1	< 1.0	301.635	68.6762	< 0.5	< 1.0	< 1.0	< 0.1	< 0.1	< 0.1	< 1.0	0.700796	0.127183	2		1	1	500	1	1984	1	0	0	0	0	0	0	0	1	0	0	0
VA-11	2023-04-24		0.113688	66867.3	24.6479	0.473138	14230.4	7.59486	10.3829	2.94106	70.1213	205.843	1.32655	2.25788	0.632928	-2.87205	0.0514537	-0.00252671	-0.136833	214.25	91.6795	-0.00425018	0.58713	0.224703	-0.00618961	-0.0156202	-0.041872	0.0352595	0.651849	0.0555514	2		1	1	260	1	1990	1	0	0	0	0	0	0	0	1	0	0	0
VA-12	2023-04-25		0.179994	9584.02	575.841	62.8018	3952.28	59.331	2.68362	9.42474	1567.82	6199.8	0.383501	0.16754	-0.0729746	-1.86094	6.16312	0.011405	14.9223	57.4032	253.812	0.0594813	0.305419	30.7962	0.00236284	-0.00327946	0.593009	12.422	8.2049	-0.00556575	1							0	1	0	0	0	0	0	0	1	0	0	0
VA-13	2023-04-28		0.108566	59089.3	17.6548	54.3271	3878.94	5.20354	1.53941	4.54587	150.667	178.613	0.558162	0.207862	0.453228	2.1479	0.0400702	0.000108256	-0.44493	32.7096	15.4538	0.0876785	0.531355	0.378089	-0.00186513	0.00664737	-0.0602968	0.381384	0.675976	-0.0251703	2		99	0		0		1	0	0	0	0	0	0	0	1	0	0	0
VA-14	2023-06-14		11.2186	38687.6	228.039	< 5.0	11704.1	5.41882	10.6465	3.09316	< 50	240.014	1.33664	< 1.0	< 1.0	< 10	5.48169	< 0.1	5.75019	1415.36	470.456	< 0.5	< 1.0	< 1.0	< 0.1	< 0.1	< 0.1	2.53908	0.933044	< 0.1	2		99	0		1	2002	1	0	0	0	0	0	0	0	1	0	0	0
VA-15	2023-04-24		8.32098	6132.82	2661.05	0.720711	8768.1	19.3997	3.49327	1.50722	452.609	11469.5	0.690172	0.0114862	-0.0228777	-2.83471	5.57668	0.0118432	0.0204999	869.482	20.4119	0.035193	0.229198	69.0792	-0.00867845	-0.00949827	0.123817	4.78223	0.3525	-0.0116273	2		1	1	585	1	2003	1	0	0	0	0	0	0	0	1	0	0	0
VA-16	2023-04-25		3.36232	65379.2	211.324	22.6737	13166.9	99.7246	14.6752	0.722818	4200.52	721.101	1.38425	0.00712774	0.201287	-3.05294	0.933371	-0.00958661	-0.0111557	3.86322	5.31472	0.0602949	0.28433	5.4089	-0.0120034	-0.0241182	0.022499	0.443339	0.147571	-0.0280588	3		1	1	240	1	2007	1	0	0	0	0	0	0	0	0	0	0	0
VA-17	2023-04-24		2.40406	7168.72	2338.28	0.392978	9013.06	62.2526	1.83406	26.1697	2560.96	40414.2	0.75974	0.310646	0.0903763	-3.89611	0.515323	0.0315841	0.968145	227.296	33.134	0.0117157	0.397819	150.577	0.00385145	0.0345942	0.0460204	33.7547	0.399723	-0.0286926	2		99	0		0		1	0	0	0	0	0	0	0	0	0	0	0
VA-18	2023-05-16		17.5203	18645	7870.97	17.3457	6993.88	0.681585	192.927	0.392094	4667.13	99529.8	0.994969	-0.0684396	0.958232	288.343	27.9115	0.392355	1.24716	0.144153	3.65059	66.4487	1.622	1811.08	-0.029438	0.0087556	0.0375882	39.064	0.0627693	0.0666973	3		1	0		0		1	0	0	0	0	0	0	0	0	0	0	0
VA-19	2023-05-02		12.6114	17173.8	2851.45	-0.124752	20447.7	7.07999	6.92214	0.948715	5804.45	28139.2	1.61594	-0.239639	0.488602	49.1168	1.9919	0.0337409	0.362166	0.0631246	2.74448	0.034459	-0.337494	182.135	0.00563105	0.0106348	0.131192	0.123949	0.0148299	0.293354	3		1	0		1	2014	1	0	0	0	0	0	0	0	0	0	0	0
VA-20	2023-04-25		1.69482	183388	185.571	14.7817	6731.23	6.22884	23.9699	36.0568	998.197	2669.31	0.474993	0.52226	1.61308	2.0042	0.648815	0.0559793	1.87942	164.843	173.672	0.0738317	1.20364	8.74909	0.00387369	-0.0071172	-0.0497452	2.00043	1.01492	0.25137	2		1	0		1	2003	1	0	0	0	0	0	0	0	0	0	0	0
WA-01	2023-05-08		2.23204	7413.09	12980.9	-0.0673096	14385.5	59.8695	14.346	3.03598	2531.8	18181.4	0.694966	2.18302	1.40217	25.8982	0.534288	0.0371151	0.650095	178.617	267.251	3.23522	-0.179131	96.6115	0.0184095	0.0527171	0.130252	6.6872	1.6515	0.352137	2		99	0		0		0	0	0	0	0	0	0	1	0	0	0	0
WA-02	2023-05-08		3.27279	12054.2	15189	0.093392	16823.7	118.265	20.8253	13.5071	3564.57	25460.3	0.98611	5.841	1.54985	5.85277	0.0252253	0.0328799	0.541528	5.02518	45.0846	6.04286	0.0824816	162.447	0.000276181	0.012751	0.071247	5.07774	0.241731	0.223398	2		99	0		1	2007	1	0	0	0	0	0	0	0	1	0	0	0
WA-03	2023-05-10		1.1437	5561.67	7639.83	1.75621	11111.9	38.6638	9.03893	2.34979	1210.28	13061.2	1.68472	0.944913	0.473931	4.52269	0.437637	0.117945	1.84377	109.493	27.5534	3.43187	0.839038	66.1229	0.0328456	0.116317	0.104987	5.93344	1.33928	0.0949282	1							1	0	0	0	0	0	0	0	1	0	0	0
WA-04																															3		1	1	115	1	1990	0	1	0	1	0	0	0	0	0	0	0	0
WA-05	2023-05-02		0.605525	10908.2	3530.54	0.0963972	15671.5	20.6453	1.69001	6.20469	596.826	13552.4	0.604981	2.03556	0.43455	3.75133	0.678563	0.0304767	4.49458	194.862	412.757	0.0946331	-0.234352	37.2949	0.00642269	0.0349387	0.0588398	0.660891	2.52827	0.0634858	2		1	0		0		1	0	0	0	0	0	0	0	1	0	0	0
WA-06	2023-06-06		5.05423	69330.1	53837.2	110.232	14164	117.231	65.6596	100.397	17406.2	25328.2	1.56523	1.0453	1.07428	0.706814	176.903	0.0611237	0.404303	23.4723	9.71512	3.91734	0.617953	238.738	0.00275195	0.00634805	0.0196443	21.8644	0.136001	2.12122	2		1	0		1	2000	1	0	0	0	0	0	0	0	1	0	0	0
WA-07	2023-05-04		1.91054	6626.06	19267	-0.393613	15377.8	59.8173	22.4018	2.32338	2350.54	27503.9	0.577691	-0.259475	0.484826	59.1094	262.107	0.0339832	1.08732	2.10531	26.8187	0.305755	-0.393436	211.131	-0.000750741	0.00668813	0.0287092	11.5727	0.021928	0.0376506	3		1	1	300	1	1988	1	0	0	0	0	0	0	0	1	0	0	0
WA-08																															3		2	1	24	1	1975	1	0	0	0	0	0	0	0	1	0	0	0
WA-09	2023-08-28		1.21849	23932.9	8981.13	6.36514	19415.5	196.551	2.35409	14.2416	4744.47	27201.7	2.55923	2.41518	< 1	1.57715	13.4801	0.104036	2.72029	19.966	14.7408	3.00102	< 1	93.6109	< 0.1	< 0.1	< 0.1	3.12943	0.439718	0.102722	1							1	0	0	0	0	0	0	0	1	0	0	0
WA-10	2023-06-02		5.85381	282617	3235.58	249.663	17501.9	11.1054	196.664	61.0743	2868.99	7214.15	1.79941	9.149	2.00852	22.5883	3.38465	0.139231	1.38206	6.10377	281.4	3.00439	0.801148	18.2425	0.000558164	0.0988867	0.139848	3.06912	0.498434	19.2216	2		1	1	30	0		1	0	0	0	0	0	0	0	0	0	0	0
WA-11																															1							1	0	0	0	0	0	0	0	1	0	0	0
WA-12	2023-06-27		1.96555	14539.5	14068.9	13.4027	7662.67	< 5	22.3411	15.8486	1217.9	51828.3	< 0.5	< 1	1.47113	< 10	7.2304	< 0.1	< 1	402.644	17.6118	< 0.5	< 1	520.591	< 0.1	< 0.1	< 0.1	90.0415	0.365584	< 0.1	3		1	1	60	1	2002	0	0	0	0	1	0	0	0	1	0	0	0
WA-12	2023-07-24		2.5	13426.9	13692.4	7.8	7124.4	< 5	22.2	15.5	1145.2	48159.7	0.8	< 1	< 1	< 10	4.4	0.4	5.8	435.5	832.5	< 0.5	< 1	477.1	< 0.1	0.1	0.1	75.7	4.2	0.2
WA-13	2023-07-13		1.88382	5577.47	13216.7	139.266	11358.6	19.5369	9.85329	3.50332	1166.1	13680.2	1.96286	4.82461	2.73939	17.3349	2.06784	0.189535	3.01765	82.7331	288.614	0.682638	< 1	70.2252	< 0.1	0.113239	0.497373	13.5547	0.885523	0.21436	3		1	1	165	0		1	0	0	0	0	0	0	0	1	0	0	0
WA-14	2023-05-08		0.000115876	2476.66	1524.52	1.65462	3794.68	-1.22811	3.5887	-0.400207	1896.25	7720.86	-0.525292	-0.221223	0.126926	3.36949	1.0041	0.0522796	2.99238	1623.71	598.581	-0.0426225	-0.548352	52.1175	0.0151243	0.0740512	0.0811336	12.5626	10.3843	0.025306	3		99	0		1	2007	1	0	0	0	0	0	0	0	0	0	0	0
WA-15																															3		1	1	100	0		1	0	0	0	0	0	0	0	0	0	0	0
WA-16	2023-05-08		0.244532	33384.5	1495.09	3.88742	18126.2	105.75	2.86027	3.04324	569.786	1461.35	1.0259	-0.216069	0.352526	90.4149	21.3232	0.0451216	0.596667	13.1432	35.4667	0.897569	-0.416831	7.29775	0.00252249	0.0100011	0.0155491	0.837949	0.339823	0.0180541	2		1	1	40	1	2009	0	0	0	0	1	0	0	0	1	0	0	0
WA-17	2023-05-12		0.848014	4273.35	1607.55	186.482	8579.37	19.624	1.82444	1.61404	111.349	8292.39	1.26101	1.35487	0.451588	2.15071	0.717603	0.0372017	0.502271	40.4776	99.2747	0.590551	-0.0696426	9.53885	-0.00198494	0.00632888	0.0292512	1.53583	0.154257	0.668412	2		1	1	245	1	2019	1	0	0	0	0	0	0	0	1	0	0	0
WA-18	2023-08-28		7.741	336028	22762.8	127.283	6037.2	8.45848	3.21026	2094.4	3216.77	307589	1.39406	7.27224	< 1	320.898	261.427	0.673586	3.941	1.71867	2.74001	3.97452	1.67578	4034.97	< 0.1	< 0.1	0.142723	276.098	< 0.1	< 0.1	2		1	0		1	1984	0	0	0	0	1	0	0	0	1	0	0	0
WA-19	2023-05-03		3.93203	18288.2	18903.5	1.1283	23648.9	65.6786	19.6537	41.1082	2279.57	57004.8	1.2991	6.9134	0.953112	37.9642	8.82095	0.337714	2.57764	101.966	256.572	0.170131	-0.396104	274.806	0.00373537	0.0240017	0.0294461	18.855	1.07037	1.24955	3		1	1	190	0		1	0	0	0	0	0	0	0	1	0	0	0
WA-20	2023-05-18		0.343059	37677.9	11.8616	30.1658	23074.4	17.8295	5.46955	2.55632	225.031	232.259	2.24323	73.8275	0.444163	97.017	0.0538315	0.00728571	-0.0214232	8.64752	9.15715	11.7156	0.17618	0.366362	-0.000728289	-0.000553706	-0.0152597	0.314882	0.0251426	0.219104	2		1	1	110	1	1978	1	0	0	0	0	0	0	0	0	0	0	0
WI-01	2023-05-01		0.419808	166420	1373.73	27.6841	5357.29	10.5965	8.29655	0.853755	146.419	3562.58	0.457736	0.0853698	1.62886	166.305	566.597	0.892842	0.00283128	21.2838	460.6	0.11348	0.59375	5.73979	-0.00415963	0.0404512	-0.039576	3.10151	0.913368	0.110704	2		1	1	350	0		0	1	0	0	0	0	0	0	0	0	0	0
WI-02	2023-05-12		2.20743	152534	94.6401	122.545	9302.83	17.7573	2.17239	9.8936	321.36	451.328	1.31995	0.236392	2.15634	14.4808	0.373803	0.0267349	0.214482	119.488	44.0811	1.35885	0.455425	3.60408	-0.00171521	0.0009735	0.0323326	1.25711	1.32484	0.149888	2		99	0		0		0	1	0	0	0	0	0	0	0	0	1	0
WI-03	2023-05-04		4.62516	4068.23	21435.8	0.343675	11568.3	3.75004	8.29414	9.63658	1017.38	42593.5	0.206744	-0.0457115	4.92685	6.76037	0.266331	0.24694	0.72092	79.2879	344.938	-0.048354	-0.280579	47.3302	0.00451313	0.0297156	0.0250088	0.381639	3.85526	0.292218	3		1	0		1	1976	0	1	0	0	0	0	0	0	0	0	0	0
WI-04	2023-04-28		0.216571	60970.5	5.69065	15.84	8051.51	7.33637	1.4533	2.25022	1129.91	105.699	0.799928	0.108928	0.466632	23.7567	1.4673	-0.00193031	-0.153054	27.9076	54.8726	0.908945	0.665734	0.218478	-0.00367876	0.015061	-0.0692232	0.417676	1.67779	-0.0356991	3		1	1	20	0		0	0	0	0	1	0	0	0	1	0	0	0
WI-05	2023-05-05		1.93121	110112	714.905	0.0789476	2498.84	3.12857	11.6347	64.3919	152.898	387.794	-0.651868	0.594902	0.578125	18.9702	20.7248	0.124	1.51161	20.6681	1616.88	0.0180775	-0.216651	0.573546	0.00113429	0.0188029	0.003466	0.748207	0.260199	0.331892	2		2	1	125	1	1979	1	0	0	0	0	0	0	0	0	0	0	0
WI-06	2023-05-18		0.896266	5124.88	2256.2	33.8851	4861.55	558.214	12.4683	10.2547	2290.12	13977.5	1.26602	0.495687	0.391787	1.36289	4.89238	0.266678	18.252	1325.19	3093	0.735069	-0.0771143	102.186	0.0411708	0.0458781	0.0828125	3.5756	6.46579	0.0299441	3		1	1	104	1	1976	1	0	0	0	0	0	0	0	0	0	0	0
WI-07	2023-05-12		8.71364	52175.2	47242.3	87.9605	10385.2	3.10994	34.6683	236.847	1205.69	104754	1.44283	1.7465	1.97075	18.7753	1.54266	0.386662	27.8897	133.593	1248.22	1.30774	1.87304	127.184	0.0240802	0.148146	0.172766	8.88888	5.5171	10.8945	2		1	0		1	2011	1	0	0	0	0	0	0	0	0	0	0	0
WI-08	2023-05-11		0.289172	2002.61	16334.5	191.917	5737.49	17.1852	12.0289	0.381271	413.525	30853.9	1.2011	0.408014	1.5056	10.3614	0.568118	0.0792075	0.511102	91.366	65.2111	0.276243	0.982343	28.3035	0.0318062	0.107724	0.0940015	14.8246	1.2886	0.178436	3		1	1	142	0		1	0	0	0	0	0	0	0	0	0	0	0
WI-09	2023-05-02		5.02447	3424.84	29953.9	0.0235407	6555.99	1.63009	21.6525	1.47911	2588.68	59371.7	0.3558	0.747118	0.954189	6.06984	0.471903	0.0827308	0.839871	4.5995	7.8364	0.394121	-0.356022	70.8055	0.0081247	0.0232932	0.137382	25.9316	0.0884967	11.3976	3		1	1	180	0		1	0	0	0	0	0	0	0	0	0	0	0
WI-10	2023-05-17		2.53648	38627.8	45289.1	5.87165	9536.13	10.7783	31.13	93.1277	1611.37	87573.7	1.21118	0.672734	3.84149	76.7171	7.65701	0.321142	35.7581	271.049	947.687	0.944961	2.15734	80.8374	-0.00802869	0.0805049	0.117123	27.9809	1.4689	1.07534	99							1	0	0	0	0	0	0	0	1	0	0	0
WI-11	2023-05-03		0.830481	3005.9	10253.9	-0.0573878	7336.2	64.0338	2.89413	-1.48917	1143.95	32945.5	0.195239	0.854673	0.541662	55.954	36.6963	0.0792226	0.401774	8.17295	38.571	1.743	-0.501227	51.829	0.00453072	0.0184613	0.0834138	24.6593	0.0285463	1.05985	3		1	1	180	1	2010	1	0	0	0	0	0	0	0	1	0	0	0
WI-12	2023-05-05		0.440549	1802.33	5420.86	-0.167592	1100.96	-0.288077	2.06823	-0.283781	198.446	4321.27	-0.624323	-0.316177	0.247041	4.77902	0.525163	0.0181244	3.11036	4.43731	1013.61	-0.107108	-0.452139	7.58256	0.0133672	0.0210677	0.0573814	0.175445	0.0916765	0.18104	1							1	0	0	0	0	0	0	0	0	0	0	0
WI-13	2023-05-05		1.87159	16623.3	33187.6	4.77392	6857.53	13.5793	14.8948	18.1749	1417.97	63788.1	-0.104259	-0.200607	1.07871	24.2534	0.85289	0.158759	2.15553	79.2005	89.5599	-0.0196841	0.42087	55.5996	0.0055265	0.0210917	0.0490624	23.0362	1.13631	0.453341	3		1	1	275	1	1999	0	1	0	1	0	0	0	0	0	0	0	0
WI-14	2023-06-02		0.634711	154529	26.0773	43.0026	9190.46	17.589	20.8493	19.4238	178.562	196.767	0.675245	0.00413867	1.66316	2.25388	0.643934	0.0139554	0.416025	23.5042	114.365	0.197941	1.8465	1.53036	-0.00187015	0.000264378	0.0167877	1.0877	0.36967	0.555681	2		1	1	225	1	1989	1	0	0	0	0	0	0	0	0	0	0	0
WI-15	2023-04-26		0.783017	217567	129.598	0.251398	5408.81	-0.12339	15.8891	85.5857	1072.31	443.841	0.435767	0.797345	1.13782	36.3403	0.0264092	0.0604365	-0.0102333	44.5389	4.27144	0.150482	2.50854	0.87472	-0.00877586	-0.00994869	-0.0336034	0.341961	0.0266413	0.275987	3		1	1	68	1	1996	1	0	0	0	0	0	0	0	1	0	0	0
WI-16	2023-05-02		1.65092	49984.6	36484	-0.198022	7892.75	14.4821	15.2165	46.6955	752.415	69960.8	-0.0535481	0.112821	1.93377	11.385	1.2743	0.124213	1.57174	246.734	137.052	0.0310312	0.314166	66.2454	0.00729548	0.04289	0.068841	28.986	3.7508	0.305633	2		1	0		1	1973	1	0	0	0	0	0	0	0	1	0	0	0
WI-17	2023-05-03		4.96433	259757	182.503	2.9764	5978.38	0.999599	33.9869	112.702	230.363	402.153	-0.27472	1.06526	1.47731	8.22606	1.51982	0.210877	1.49293	211.166	41.1396	0.709511	0.0878095	0.265363	0.00612256	0.0234332	0.0265953	0.518731	0.838171	0.567747	2		1	1	100	1	1976	1	0	0	0	0	0	0	0	1	0	0	0
WI-18	2023-04-27		0.210297	165538	38.6669	1.42355	9975.61	83.5167	13.5431	6.41762	195.791	174.669	1.0799	0.107954	1.19632	122.425	0.0761016	0.0104487	-0.0643872	44.2045	-1.8349	0.604775	0.621112	0.597964	-0.00926061	-0.00762988	-0.075478	0.186546	0.0284966	-0.0377741	3		1	0		0		1	0	0	0	0	0	0	0	1	0	0	0
WI-19	2023-04-28		1.95538	5684.79	35840.7	38.0909	3509.42	2.40014	18.4277	13.2879	1788.94	67536.7	0.207062	0.084239	1.1538	-2.03202	0.228828	0.0803472	0.749957	0.303761	40.8339	0.083447	0.678656	37.6462	-0.0105386	-0.012183	-0.089228	11.5991	-0.0374386	0.377008	3		1	1	275	1	2001	1	0	0	0	0	0	0	0	0	0	0	0
WI-20	2023-04-26		0.229034	44827.1	226.473	0.168113	8313.78	142.081	15.6	15.8485	444.658	459.029	0.906308	3.50349	0.0386053	20.1225	18.8551	0.0575065	0.361426	236.381	54.8223	0.170173	23.8103	0.550937	-0.0136896	-0.0274092	-0.057166	0.286455	0.629366	0.052427	3		99	0		0		0	1	0	0	0	0	0	0	1	0	0	0
[truncated: 191 more columns]
